# Supplementary material for: Drought Stress Causes Specific Changes to the Spliceosome and Stress Granule Components
Source: Front Mol Biosci. 2020 Jan 21;6:163. doi: 10.3389/fmolb.2019.00163 (PMC6985371; doi:10.3389/fmolb.2019.00163)
Supplement: Supplementary file 1 [file Table_1.xlsx]

## Sheet: Suppl file 1
Supplementary file 1: Spliceosome and stress granule associated drought stress responsive RBPs
		1hr		4hr
Accession	Description	log2FC	adj p-value	log2FC	adj p-value
Spliceosome associated proteins
AT1G74230	Glycine-rich RNA-binding protein 5	-2.56	0.004
AT5G02530	RNA-binding (RRM/RBD/RNP motifs) protein	-2.11	0.037
AT2G23930	Probable small nuclear ribonucleoprotein G	-2.09	0.043
AT4G00830	RNA-binding (RRM/RBD/RNP motifs) protein	-1.82	0.006
AT1G03457	RNA-binding (RRM/RBD/RNP motifs) protein	-1.77	0.034
AT4G16830	Hyaluronan / mRNA binding (ATRGGA)	-1.75	0.038	-2.41	0.02
AT1G49760	Poly(A) binding protein 8	-1.39	0.039
AT2G23350	Poly(A) binding protein 4	-1.37	0.043
AT3G49430	SER/ARG-rich protein 34A	-1.21	0.03
AT3G15010	RNA-binding (RRM/RBD/RNP motifs) protein	-1.2	0.009
AT5G61030	Glycine-rich RNA-binding protein 3	-1.03	0.042
AT5G04280	RNA-binding glycine-rich protein B3	-0.88	0.022
AT2G37340	Arg/Ser-rich zinc knuckle-containing protein 33	-0.65	0.044
AT2G13540	ABA hyperinsensitive 1	0.74	0.006	1.8	0.04
AT2G33340	MOS4-associated complex 3B	0.81	0.04
AT3G49601	mRNA splicing factor containing protein	0.93	0.041
AT3G04610	RNA-binding KH domain-containing protein			-1.85	0.04
AT3G58570	P-loop nucleoside triphosphate hydrolase			-1.39	0.03
AT1G14170	RNA-binding KH domain-containing protein			-1.28	0.05
AT4G17520	Hyaluronan / mRNA binding			-1.17	0
AT1G60650	RNA-Binding glycine-rich protein B1			0.64	0.03
AT5G04430	Binding to TOMV RNA 1L			0.84	0.01
AT3G55460	SC35-like splicing factor 30			1.11	0.02
AT1G04510	MOS4-associated complex 3A	X		X
AT1G55310	SC35-like splicing factor 33	X		X
AT1G80930	MIF4G domain-containing protein	X		X
AT2G27100	C2H2 zinc-finger protein SERRATE (SE)	X		X
AT2G43810	Small nuclear ribonucleoprotein family protein	X		X
AT3G13570	SC35-like splicing factor 30A	X		X
AT3G26560	ATP-dependent RNA helicase, putative	X		X
AT5G48870	Small nuclear ribonucleoprotein family protein	X		X
AT1G09770	Cell division cycle 5	X
AT4G02840	Small nuclear ribonucleoprotein family protein	X
AT4G30330	Small nuclear ribonucleoprotein family protein	X
AT4G38780	Pre-mRNA-processing-splicing factor	X
AT5G16780	SART-1 family	X
AT5G61140	U5 small nuclear ribonucleoprotein helicase	X
AT1G09140	Serine/Arginine protein 30			X
AT1G71310	Cobalt ion binding			X
AT1G76860	Small nuclear ribonucleoprotein			X
AT4G14342	Splicing factor 3B subunit 5			X
AT5G44200	CAP-binding protein 20			X
AT1G03330	Small nuclear ribonucleoprotein	Xc		Xc
AT4G35785	RNA-binding (RRM/RBD/RNP motifs) Xc			Xc
Stress granule associated proteins
AT1G11650	RNA-binding 45B	-2.6	0.029
AT3G07810	RNA-binding (RRM/RBD/RNP motifs) protein	-2.32	0.032
AT5G54900	RNA-binding protein 45A	-2.21	0.03
AT1G49600	RNA-binding protein 47A	-2.19	0.038
AT4G27000	RNA-binding 45C	-2.05	0.005
AT5G43960	Ras-GAP SH3 domain-binding protein	-2	0.022	-0.98	0.03
AT3G19130	RNA-binding protein 47B	-1.96	0.045
AT4G27500	Proton pump interactor 1	-1.89	0.045
AT1G49760	Poly(A) binding protein 8	-1.39	0.039
AT2G23350	Poly(A) binding protein 4	-1.37	0.043
AT1G13020	Eukaryotic (Euk.) initiation factor 4B2	-1.19	0.021
AT1G24510	TCP-1/cpn60 chaperonin	1.63	0.003
AT5G20890	TCP-1/cpn60 chaperonin	1.79	0.007
AT4G31880	Tudor/PWWP/MBT super protein	2.32	0.012
AT1G04170	Euk. translation initiation factor 2 gamma			3.58	0
AT2G40290	Euk. translation initiation factor2 subunit 1			0.75	0.02
AT1G02920	Glutathione S-transferase 7	X		X
AT1G02930	Glutathione S-transferase 6	X		X
AT1G27310	Nuclear transport factor 2A	X		X
AT1G30230	Eukaryotic initiation factor 1B BETA 1	X		X
AT1G45145	Thioredoxin H-type 5	X		X
AT1G62380	1-aminocyclopropane-1-carboxylic oxidase2	X		X
AT1G78570	Rhamnose biosynthesis 1	X		X
AT4G34050	Caffeoyl coenzyme A	X		X
AT3G03920	H/ACA RNP complex, Gar1/Naf1 protein	X
AT3G17390	S-adenosylmethionine synthetase	X
AT1G09640	Translation elongation factor EF1B			X
AT1G09780	2,3-biphosphoglycerate mutase 1			X
AT1G71770	Poly(A) binding protein 5			X
AT2G42520	Glutathione S-transferase PHI 2			X
AT3G09440	Heat shock protein 70			X
AT4G02520	RNA helicase 37			X
X- proteins detected only after stress treatment in the mRNA interactome
Xc- proteins detected only in the controls and absent in the treated samples
Normalized protein expression data for the proteins detected only during stress in the interactome
Accession	Description	1hr rep1	1hr rep2	1hr rep3	4hr rep1	4hr rep2	4hr rep3	Control rep1	Control rep2	Control rep3
AT1G02920	Glutathione S-transferase 7		24.2946	24.193	24.2281	23.4026	22.6847
AT1G02930	Glutathione S-transferase 6		24.2946	24.0675	24.2281	23.1991	22.6847
AT1G09640	Translation elongation factor EF1B, gamma chain				25.5277	25.284	24.9802
AT1G09780	Phosphoglycerate mutase, 2,3-bisphosphoglycerate-independent				24.6152	24.2208	22.2422
AT1G27310	Nuclear transport factor 2A		25.064	23.8253	24.2281	24.9361	23.3952
AT1G30230	Glutathione S-transferase, C-terminal-like;Translation elongation factor EF1B/ribosomal protein S6		25.8575	24.856	21.5981	23.7397
AT1G45145	Thioredoxin H-type 5	22.7566	22.8352	23.93	24.4346	24.1547	22.1513
AT1G62380	ACC oxidase 2		24.9644	20.9866	23.9871	21.4475
AT1G71770	Poly(A)-binding protein 5				23.4732	20.3246	21.0733
AT1G78570	Rhamnose biosynthesis 1		21.7612	23.3736	21.2932	21.8551
AT2G42520	P-loop containing nucleoside triphosphate hydrolases superfamily protein				21.587	21.9621	21.7107
AT3G03920	H/ACA ribonucleoprotein complex, subunit Gar1/Naf1 protein	22.2403	25.2102	26.8175
AT3G09440	Heat shock protein 70 (Hsp 70) family protein				25.0513	24.3045	22.5327
AT3G17390	S-adenosylmethionine synthetase family protein	21.4936	24.8795	25.856
AT4G02520	Glutathione S-transferase PHI 2				22.9062	25.6466	24.0327
AT4G34050	S-adenosyl-L-methionine-dependent methyltransferases superfamily protein		24.5631	20.8711	21.2932	21.1903	21.6313
AT1G03330	Small nuclear ribonucleoprotein	0	0	0	0	0	0	21.1967	21.9659	22.0985
AT1G04510	MOS4-associated complex 3A	23.3416	0	22.9586	22.7293	21.0996	0
AT1G09140	Serine/Arginine protein 30	0	0	0	20.3101	21.0027	20.3628
AT1G09770	Cell division cycle 5	23.5867	22.9226	24.515	0	0	0
AT1G55310	SC35-like splicing factor 33	0	22.9226	23.041	0	22.547	25.1795
AT1G71310	Cobalt ion binding	0	0	0	22.9871	23.1089	23.3128
AT1G76860	Small nuclear ribonucleoprotein	0	0	0	21.8496	24.4766	22.9621
AT1G80930	MIF4G domain-containing protein / MA3 domain-containing protein	0	22.4201	24.6955	19.6652	24.4026	0
AT2G27100	C2H2 zinc-finger protein SERRATE (SE)	0	24.8352	21.5341	21.4537	21.6141	0
AT2G43810	Small nuclear ribonucleoprotein family protein	23.394	24.0051	22.6437	23.7604	22.6141	0
AT3G13570	SC35-like splicing factor 30A	23.8346	0	21.193	0	16.5983	20.5472
AT3G26560	ATP-dependent RNA helicase, putative	0	26.912	24.0675	21.8496	22.7397	0
AT4G02840	Small nuclear ribonucleoprotein family protein	25.0051	25.1571	25.363	0	0	0
AT4G14342	Splicing factor 3B subunit 5	0	0	0	22.8782	22.1547	23.0131
AT4G30330	Small nuclear ribonucleoprotein family protein	22.2403	21.6832	23.5899	0	0	0
AT4G35785	RNA-binding (RRM/RBD/RNP motifs)	0	0	0	0	0	0	20.7442	21.9782	21.5043
AT4G38780	Pre-mRNA-processing-splicing factor	25.4936	23.6311	20.3736	0	0	0
AT5G16780	SART-1 family	24.778	23.742	22.193	0	0	0
AT5G44200	CAP-binding protein 20	0	0	0	21.3896	22.1547	22.5472
AT5G48870	Small nuclear ribonucleoprotein family protein	0	23.0831	21.7456	0	23.0127	21.6313
AT5G61140	U5 small nuclear ribonucleoprotein helicase	22.8346	20.7456	22.5341	0	0	0

## Sheet: Suppl file 2
Supplementary file 2. Co-expression analysis of up-regulated spliceosome proteins mined using ATTED database (http://atted.jp/top_search.shtml#GeneTable)
Locus represent the top 300 co-expressed proteins with the protein of interest and drRBP are the proteins from the co-expressed set that are present in our drRBP (Marondedze et al. 2019). Proteins in 'present in SP and SG' represent proteins that are detected in the diffrentially regulated set shown in Table 1 and the ones marked in red are SG components.
Locus (At2g13540)	Present in drRBP	Present in SP and SG	Description	Locus (At2g33340)	Present in drRBP	Present in SP and SG	Description	Locus (At1g60650)	Present in drRBP	Present in SP and SG	Description	Locus (At5g04430)	Present in drRBP	Present in SP and SG	Description	Locus (At3g55460)	Present in drRBP	Present in SP and SG	Description
At2g13540	AT2G13540	AT2G13540	ABA hyperinsensitive 1	At2g33340	AT2G33340	AT2G33340	MOS4-associated complex 3B	At1g60650	AT1G60650	AT1G60650	RNA-Binding glycine-rich protein B1	At5g04430	AT5G04430	AT5G04430	Binding to TOMV RNA 1L	AT3G55460	AT3G55460	AT3G55460	SC35-like splicing factor 30
At1g24510	AT1G24510	AT1G24510	TCP-1/cpn60 chaperonin	At1g09770	AT1G09770	AT1G09770	cell division cycle 5	At1g55310	AT1G55310	AT1G55310	SC35-like splicing factor 33	At1g04170	AT1G04170	AT1G04170	Euk. translation initiation factor 2 gamma	AT1G27310	AT1G27310	AT1G27310	Nuclear transport factor 2A
At3g04610	AT3G04610	AT3G04610	RNA-binding KH domain-containing protein	At1g80930	AT1G80930	AT1G80930	MIF4G domain-containing protein	At1g71310	AT1G71310	AT1G71310	cobalt ion binding	At1g49600	AT1G49600	AT1G49600	RNA-binding protein 47A	AT1G55310	AT1G55310	AT1G55310	SC35-like splicing factor 33
At3g26560	AT3G26560	AT3G26560	ATP-dependent RNA helicase, putative	At2g37340	AT2G37340	AT2G37340	Arg/Ser-rich zinc knuckle-containing protein 33	At1g74230	AT1G74230	AT1G74230	glycine-rich RNA-binding protein 5	At1g49760	AT1G49760	AT1G49760	Poly(A) binding protein 8	AT1G76860	AT1G76860	AT1G76860	Small nuclear ribonucleoprotein
At4g17520	AT4G17520	AT4G17520	Hyaluronan / mRNA binding	At3g04610	AT3G04610	AT3G04610	RNA-binding KH domain-containing protein	At2g27100	AT2G27100	AT2G27100	C2H2 zinc-finger protein SERRATE (SE)	At2g23350	AT2G23350	AT2G23350	Poly(A) binding protein 4	AT2G33340	AT2G33340	AT2G33340	MOS4-associated complex 3B
At4g31880	AT4G31880	AT4G31880	Tudor/PWWP/MBT super protein	At3g55460	AT3G55460	AT3G55460	SC35-like splicing factor 30	At2g42520	AT2G42520	AT2G42520	Glutathione S-transferase PHI 2	At2g40290	AT2G40290	AT2G40290	Euk. translation initiation factor2 subunit 1	AT2G37340	AT2G37340	AT2G37340	Arg/Ser-rich zinc knuckle-containing protein 33
At5g20890	AT5G20890	AT5G20890	TCP-1/cpn60 chaperonin	At4g00830	AT4G00830	AT4G00830	RNA-binding (RRM/RBD/RNP motifs) protein	At3g15010	AT3G15010	AT3G15010	RNA-binding (RRM/RBD/RNP motifs) protein	At4g17520	AT4G17520	AT4G17520	Hyaluronan / mRNA binding	AT4G00830	AT4G00830	AT4G00830	RNA-binding (RRM/RBD/RNP motifs) protein
At1g04080	AT1G04080			At4g16830	AT4G16830	AT4G16830	Hyaluronan / mRNA binding (ATRGGA)	At3g49430	AT3G49430	AT3G49430	SER/ARG-rich protein 34A	At5g20890	AT5G20890	AT5G20890	TCP-1/cpn60 chaperonin	AT4G16830	AT4G16830	AT4G16830	Hyaluronan / mRNA binding (ATRGGA)
At1g06670	AT1G06670			At4g27000	AT4G27000	AT4G27000	RNA-binding 45C	At5g04280	AT5G04280	AT5G04280	RNA-binding glycine-rich protein B3	At5g43960	AT5G43960	AT5G43960	Ras-GAP SH3 domain-binding protein	AT4G27000	AT4G27000	AT4G27000	RNA-binding 45C
At1g08260	AT1G08260			At1g04080	AT1G04080			At5g61030	AT5G61030	AT5G61030	Glycine-rich RNA-binding protein 3	At1g04820	AT1G04820			AT5G02530	AT5G02530	AT5G02530	RNA-binding (RRM/RBD/RNP motifs) protein
At1g09620	AT1G09620			At1g09620	AT1G09620			At1g10270	AT1G10270			At1g13730	AT1G13730			AT5G44200	AT5G44200	AT5G44200	CAP-binding protein 20
At1g12270	AT1G12270			At1g15750	AT1G15750			At1g15440	AT1G15440			At1g15690	AT1G15690			AT1G10590	AT1G10590
At1g14610	AT1G14610			At1g17210	AT1G17210			At1g42440	AT1G42440			At1g18070	AT1G18070			AT1G10840	AT1G10840
At1g15440	AT1G15440			At1g50030	AT1G50030			At1g55040	AT1G55040			At1g20950	AT1G20950			AT1G27090	AT1G27090
At1g25350	AT1G25350			At2g17510	AT2G17510			At1g55150	AT1G55150			At1g25490	AT1G25490			AT2G33410	AT2G33410
At1g29880	AT1G29880			At3g11830	AT3G11830			At1g55820	AT1G55820			At1g76160	AT1G76160			AT3G11830	AT3G11830
At1g29900	AT1G29900			At3g22960	AT3G22960			At1g80670	AT1G80670			At2g15620	AT2G15620			AT3G12130	AT3G12130
At1g64790	AT1G64790			At4g13780	AT4G13780			At2g15690	AT2G15690			At2g28000	AT2G28000			AT3G22960	AT3G22960
At1g72550	AT1G72550			At4g20850	AT4G20850			At2g17870	AT2G17870			At2g30970	AT2G30970			AT5G06210	AT5G06210
At1g75340	AT1G75340			At4g28910	AT4G28910			At2g22090	AT2G22090			At2g36620	AT2G36620			AT5G26210	AT5G26210
At1g79150	AT1G79150			At4g31180	AT4G31180			At2g33410	AT2G33410			At2g45810	AT2G45810			AT5G27700	AT5G27700
At1g79280	AT1G79280			At5g19350	AT5G19350			At2g47990	AT2G47990			At3g07110	AT3G07110			AT5G54430	AT5G54430
At2g06990	AT2G06990			At5g55300	AT5G55300			At3g12130	AT3G12130			At3g20050	AT3G20050			AT5G60980	AT5G60980
At2g15690	AT2G15690			At5g62190	AT5G62190			At3g55620	AT3G55620			At3g22960	AT3G22960			AT5G09770
At2g18330	AT2G18330			At5g65260	AT5G65260			At4g25730	AT4G25730			At3g46740	AT3G46740			AT2G36060
At2g22400	AT2G22400			At1g61010				At4g36020	AT4G36020			At3g56090	AT3G56090			AT1G11930
At2g40660	AT2G40660			At1g06630				At5g03740	AT5G03740			At3g58610	AT3G58610			AT4G17730
At2g43650	AT2G43650			At5g66360				At5g06460	AT5G06460			At3g60750	AT3G60750			AT2G42810
At3g13860	AT3G13860			At5g47020				At5g16930	AT5G16930			At3g62120	AT3G62120			AT5G14170
At3g20050	AT3G20050			At5g42820				At5g40770	AT5G40770			At4g24620	AT4G24620			AT5G43460
At3g21540	AT3G21540			At1g13980				At5g41970	AT5G41970			At4g26650	AT4G26650			AT3G17590
At3g62360	AT3G62360			At5g05980				At5g52380	AT5G52380			At4g33680	AT4G33680			AT1G15230
At4g04940	AT4G04940			At1g75660				At5g58590	AT5G58590			At4g34260	AT4G34260			AT5G42190
At4g13780	AT4G13780			At1g74920				At5g65720	AT5G65720			At5g03300	AT5G03300			AT3G01740
At4g19610	AT4G19610			At1g48410				At3g42860				At5g08530	AT5G08530			AT2G36930
At4g25730	AT4G25730			At3g03380				At1g52160				At5g10920	AT5G10920			AT3G14180
At5g06460	AT5G06460			At2g47420				At5g62030				At5g16390	AT5G16390			AT1G02130
At5g26830	AT5G26830			At3g06960				At1g66750				At5g19760	AT5G19760			AT1G27650
At5g27470	AT5G27470			At5g42920				At1g12830				At5g35360	AT5G35360			AT3G19120
At5g46070	AT5G46070			At2g36930				At5g58210				At5g40810	AT5G40810			AT3G55030
At5g51660	AT5G51660			At2g41500				At5g52040				At5g46290	AT5G46290			AT1G13690
At5g55660	AT5G55660			At2g47250				At3g17465				At5g47030	AT5G47030			AT1G07830
At5g56740	AT5G56740			At4g17730				At4g08460				At5g14040				AT1G17530
At5g58450				At4g33250				At5g58470				At1g19920				AT4G36930
At4g38890				At2g17930				At2g45520				At2g44640				AT5G08100
At3g11964				At4g26620				At3g57000				At2g01250				AT1G78150
At5g53620				At5g46400				At1g01160				At3g05420				AT3G03330
At1g10180				At5g65950				At5g11760				At1g08660				AT3G20550
At5g09860				At1g50200				At1g07030				At5g39740				AT1G15220
At1g66530				At3g25150				At3g06940				At1g63940				AT5G27400
At3g62300				At1g19485				At1g31220				At5g08280				AT1G14510
At2g47250				At1g12910				At5g58130				At2g20690				AT1G59830
At1g22660				At2g30260				At1g60850				At3g10700				AT5G19510
At1g74260				At1g77180				At5g53770				At1g04680				AT3G13222
At2g21440				At3g61860				At1g71840				At2g35040				AT5G01020
At3g06530				At5g47750				At5g06410				At5g26780				AT1G08210
At5g56730				At4g31290				At1g50300				At5g65810				AT4G30760
At4g32420				At4g34110				At5g17440				At1g53240				AT1G68220
At1g26190				At4g38800				At3g03950				At1g04430				AT4G10610
At4g37130				At5g25475				At3g56510				At1g75560				AT5G01940
At5g40480				At3g10770				At1g13870				At5g04160				AT1G54850
At4g31120				At2g04540				At5g50320				At5g16620				AT4G31720
At1g77550				At2g32600				At1g30480				At1g26850				AT1G23860
At2g11000				At5g14620				At1g28210				At1g11870				AT5G59950
At3g46960				At4g32910				At3g47120				At5g18280				AT1G52740
At2g41460				At2g41620				At4g30935				At3g13920				AT2G37410
At3g11710				At1g18450				At3g13230				At1g74690				AT1G02840
At1g30290				At5g14170				At4g20480				At1g74960				AT4G26620
At5g24970				At1g08210				At1g16610				At4g00740				AT5G59440
At3g44600				At5g59440				At2g26590				At3g51850				AT5G42820
At2g17410				At1g09280				At2g37410				At1g14810				AT2G33610
At3g20010				At5g01020				At1g64350				At1g29470				AT5G14530
At3g19740				At2g34750				At1g60620				At2g22230				AT2G04940
At1g72090				At5g66180				At2g04740				At2g43710				AT1G43580
At1g80270				At3g62130				At4g32720				At4g19710				AT1G01160
At2g02560				At1g63980				At3g29090				At3g52500				AT4G11240
At1g80070				At3g13222				At5g57280				At5g01590				AT3G10220
At2g04660				At4g26870				At3g21140				At4g22140				AT3G21350
At3g14120				At5g56900				At3g14160				At5g47770				AT3G62980
At1g33410				At1g30880				At5g64200				At2g05990				AT1G06630
At1g07910				At1g80680				At5g64730				At2g30200				AT1G18450
At2g34780				At3g13440				At2g24500				At1g62640				AT5G14240
At5g13480				At3g13580				At4g20020				At3g25860				AT2G26060
At1g64550				At5g43460				At1g04945				At4g14300				AT2G31440
At1g63810				At2g45700				At3g56990				At4g34490				AT3G62130
At1g61010				At1g09570				At1g07840				At3g16950				AT3G53500
At5g13000				At1g48950				At2g18510				At4g14360				AT4G20280
At5g51230				At5g14530				At5g50960				At1g30690				AT3G06960
At4g11420				At4g15900				At1g03530				At2g44050				AT3G48680
At5g64420				At3g09900				At5g62440				At5g53140				AT5G18110
At3g55510				At1g01510				At5g66010				At1g48610				AT3G18030
At1g08130				At5g63200				At3g60360				At2g43360				AT1G22790
At1g54610				At1g33680				At2g25970				At1g01090				AT2G29400
At3g18524				At1g02840				At3g15080				At4g22010				AT1G71790
At2g32730				At1g17470				At3g22660				At4g38510				AT4G35020
At5g05560				At5g05480				At4g38440				At5g03040				AT4G21110
At5g41190				At2g16940				At3g63400				At3g19820				AT4G28830
At2g34357				At1g79880				At3g18610				At3g61130				AT5G64200
At2g27040				At2g45620				At3g58510				At4g14960				AT5G62930
At2g31320				At3g23640				At5g64960				At5g55480				AT5G55160
At3g14800				At3g22440				At3g04710				At4g32120				AT1G12910
At1g05910				At1g73720				At5g11900				At1g52670				AT3G63270
At5g13680				At4g18465				At3g15000				At3g25520				AT5G50320
At1g26170				At3g01770				At4g31580				At4g39120				AT2G29020
At3g24320				At5g05540				At5g38890				At3g52960				AT1G55880
At3g03960				At5g61060				At5g20600				At5g44340				AT4G09830
At4g26300				At2g29400				At1g18850				At4g33530				AT5G01160
At2g40360				At5g16505				At1g43860				At5g36230				AT3G63250
At5g45140				At1g08110				At5g51700				At3g23940				AT5G10860
At1g20410				At1g43580				At1g77230				At1g69420				AT4G32910
At1g80680				At3g13460				At4g39520				At1g80410				AT3G27420
At5g05680				At5g19330				At5g53400				At5g41060				AT1G57540
At4g00990				At4g11240				At4g38710				At5g66060				AT3G16640
At2g47980				At2g04890				At5g57370				At2g39670				AT4G25500
At2g18220				At5g52920				At1g53720				At5g47210				AT5G02150
At5g43500				At5g50320				At4g28450				At3g55360				AT4G29870
At4g24270				At2g23070				At5g63110				At5g26360				AT5G24610
At3g16840				At5g59830				At4g24880				At5g08415				AT3G56850
At1g77600				At5g18580				At1g13690				At4g26900				AT4G31290
At3g57660				At1g18700				At2g19540				At4g09730				AT4G31430
At3g62940				At1g19600				At5g57950				At2g38040				AT1G30880
At1g10490				At5g02150				At3g26400				At2g45470				AT3G61860
At1g17690				At4g37870				At5g62050				At3g57560				AT3G63390
At3g12270				At1g80070				At3g18165				At3g03960				AT2G36130
At1g06590				At3g14100				At3g50670				At5g19820				AT2G41620
At5g18440				At3g11450				At1g76300				At3g03710				AT5G09310
At3g04820				At5g35330				At3g10400				At3g07430				AT5G11280
At5g15920				At5g10540				At5g63830				At3g16780				AT5G59380
At4g39680				At5g14430				At3g06480				At1g20010				AT5G05080
At1g67120				At4g21710				At3g21175				At1g06730				AT2G34590
At5g35910				At3g11540				At2g26060				At1g04520				AT5G22730
At1g19520				At4g31430				At2g47790				At1g20330				AT5G66240
At1g60560				At3g48750				At5g26110				At1g06190				AT5G63860
At4g10760				At2g32170				At4g16440				At3g56370				AT3G25150
At5g61970				At3g57050				At5g22840				At1g68060				AT5G19150
At5g17930				At2g48100				At4g38380				At3g49080				AT4G14720
At4g32970				At3g47610				At3g02220				At3g06650				AT4G38570
At3g16810				At2g04940				At5g27540				At1g01910				AT1G79750
At1g08840				At4g09830				At5g22330				At1g18080				AT2G45620
At1g73100				At2g16640				At1g04070				At2g38650				AT3G42790
At4g34910				At2g25740				At5g10270				At5g10160				AT1G07170
At4g27010				At1g80780				At1g54380				At1g56050				AT5G13780
At5g14050				At1g08680				At3g08950				At1g60070				AT1G51730
At2g25170				At3g03330				At2g17670				At4g33580				AT4G40040
At5g27240				At5g64270				At1g28760				At4g27760				AT4G39550
At1g06720				At1g02060				At3g08620				At2g47610				AT1G09520
At3g51800				At2g32000				At2g40700				At3g49720				AT5G65960
At1g24706				At5g42520				At4g05410				At2g04280				AT1G48620
At1g13030				At1g52740				At5g09590				At1g50010				AT5G39600
At1g13120				At2g28450				At1g75510				At4g01100				AT3G60250
At2g36350				At5g27400				At2g32600				At2g33430				AT4G26720
At1g29940				At3g03040				At1g55900				At2g30980				AT1G06200
At3g01160				At3g17590				At3g16810				At2g20140				AT3G13460
At1g79190				At2g28070				At3g53940				At3g02350				AT3G13580
At3g22520				At3g33520				At5g15550				At2g26260				AT4G05460
At1g11280				At5g67440				At3g13350				At2g26640				AT1G24050
At3g04980				At1g24340				At1g55915				At2g18990				AT2G47420
At4g39280				At3g28730				At1g29940				At4g16650				AT1G11360
At2g18850				At5g05680				At2g18900				At4g12420				AT1G09280
At5g10630				At3g16640				At5g61770				At1g73230				AT5G05950
At4g02010				At2g28910				At3g12050				At4g17390				AT5G58090
At2g05120				At5g49990				At3g13940				At3g53460				AT1G56200
At3g07770				At3g60250				At3g07300				At5g63220				AT3G45100
At2g21790				At5g48120				At4g03120				At1g34430				AT4G15780
At3g20740				At1g27520				At3g01800				At2g19940				AT1G73820
At2g39810				At3g54540				At3g44680				At5g16590				AT3G10030
At3g52140				At5g17440				At4g01560				At4g01220				AT5G55190
At2g06210				At5g42950				At3g25545				At3g06060				AT4G14000
At5g12410				At2g43680				At3g10530				At3g63190				AT1G64040
At1g03530				At4g05420				At4g10760				At5g07090				AT3G50880
At3g18600				At5g19150				At2g38560				At1g53300				AT4G14270
At1g63640				At5g05800				At1g30460				At5g52920				AT5G10710
At1g03830				At5g66240				At1g31660				At1g43190				AT2G32600
At3g56900				At1g79750				At5g14250				At3g04840				AT2G21240
At4g02400				At5g22730				At4g28200				At3g02600				AT4G22140
At2g20580				At5g67380				At3g27570				At3g54650				AT1G70180
At4g23950				At1g59750				At3g06790				At3g02250				AT3G48750
At3g56690				At4g24520				At1g07615				At1g14710				AT2G02470
At3g56120				At3g59990				At4g27680				At1g71900				AT3G55770
At4g09140				At2g26430				At2g20940				At4g18030				AT2G42290
At5g51200				At5g14080				At1g49540				At1g16190				AT5G25475
At1g26460				At1g69220				At4g02220				At3g08680				AT3G54080
At5g26710				At5g23610				At3g05510				At2g44150				AT4G33250
At3g60240				At2g01270				At1g47970				At4g28050				AT3G09900
At4g37210				At3g19515				At5g06550				At3g57290				AT5G23380
At2g29210				At1g23860				At5g44780				At2g31170				AT4G00335
At3g10690				At3g17310				At1g09815				At1g31070				AT1G53000
At1g69070				At4g25880				At4g31200				At5g50020				AT1G01820
At1g17110				At2g37410				At4g19010				At4g39150				AT2G48100
At5g15810				At3g05530				At3g26410				At3g09820				AT2G17390
At4g26870				At2g33610				At1g23780				At2g39130				AT4G08980
At4g32520				At5g23330				At5g12980				At1g02280				AT3G18215
At2g38770				At5g03970				At5g66100				At5g18500				AT4G38130
At1g26370				At1g06110				At3g12270				At3g05100				AT5G55140
At3g28730				At2g02160				At4g27540				At5g23860				AT2G33740
At1g56110				At4g34670				At1g65440				At5g15350				AT2G30260
At3g10530				At4g28830				At4g38150				At1g07320				AT5G14620
At4g04670				At5g24670				At4g24470				At1g49510				AT3G54480
At1g72320				At2g35920				At1g56350				At2g26680				AT4G27690
At4g18465				At3g52260				At3g53500				At5g06050				AT2G26430
At1g33400				At2g13840				At4g10070				At3g16480				AT1G08110
At5g46280				At1g72650				At3g12380				At1g78300				AT5G66180
At3g02530				At5g10710				At5g61880				At1g15710				AT5G60190
At4g29910				At1g02050				At5g10070				At1g76010				AT1G49480
At4g31210				At4g08980				At3g03340				At1g63680				AT5G05610
At1g17760				At2g41710				At1g16280				At3g18190				AT3G02200
At2g28070				At1g55880				At4g28990				At2g33330				AT1G26665
At1g75200				At5g08500				At5g52820				At5g40830				AT5G58110
At5g12080				At5g64610				At3g11220				At1g79650				AT3G13440
At3g22780				At4g23660				At4g15410				At5g02870				AT5G66010
At3g24495				At2g40930				At5g02850				At3g17840				AT4G15520
At1g72440				At4g02020				At1g60080				At3g54400				AT2G47900
At1g52310				At1g26665				At1g75670				At2g29550				AT5G20520
At1g79950				At3g04740				At5g67630				At4g02580				AT5G16505
At1g20960				At4g39550				At4g02450				At5g57440				AT1G02110
At2g40430				At5g47680				At2g35530				At5g13120				AT3G51610
At3g42660				At1g50620				At1g08970				At2g36230				AT1G21710
At5g58130				At5g20520				At1g27390				At1g48630				AT3G12120
At5g50310				At2g01440				At3g02280				At1g58080				AT5G03770
At3g02490				At5g23080				At3g19650				At5g42100				AT5G19180
At1g79490				At3g20550				At5g55670				At4g34290				AT1G28330
At5g23880				At3g18520				At1g55170				At5g09995				AT3G45770
At1g07970				At5g12410				At2g03820				At4g27720				AT5G19330
At4g26190				At4g30200				At1g15420				At4g09720				AT3G33520
At3g16620				At5g01160				At3g11400				At1g27400				AT5G04910
At3g43590				At3g02200				At3g59640				At3g51470				AT3G09880
At4g20910				At5g08100				At2g31410				At5g48230				AT1G33680
At3g12280				At2g31510				At5g14050				At1g47290				AT2G39990
At2g31970				At4g15780				At3g27280				At1g21070				AT2G37120
At4g20400				At3g15120				At3g54980				At5g61130				AT3G58470
At1g13160				At3g12120				At4g34910				At3g16060				AT4G35490
At3g09090				At1g03910				At1g47870				At3g26935				AT3G18035
At3g05060				At1g19680				At3g04130				At1g30440				AT3G47630
At3g18190				At3g06400				At1g01940				At4g12730				AT1G02680
At2g37080				At1g65280				At5g54910				At4g02500				AT2G47960
At1g15660				At1g06200				At4g31160				At3g51800				AT1G06760
At3g02650				At5g46840				At1g23860				At1g50575				AT5G25900
At4g02820				At5g21160				At2g20310				At1g02150				AT4G09800
At5g63950				At1g32490				At4g00170				At3g07270				AT1G73840
At3g62310				At2g39810				At5g63120				At4g16143				AT3G02080
At4g33400				At1g05410				At2g25670				At5g63570				AT1G71730
At1g04190				At1g72410				At2g12550				At3g52150				AT5G58920
At4g02460				At4g14720				At5g04520				At5g57490				AT5G35330
At1g54380				At1g27595				At2g44710				At1g47740				AT3G22440
At1g54440				At1g51730				At5g44450				At5g10020				AT5G47750
At4g13750				At3g56690				At5g26860				At5g19750				AT4G08460
At5g04940				At4g36440				At5g20920				At5g20060				AT2G23070
At2g42120				At5g46020				At1g16210				At4g31700				AT2G36900
At5g08620				At2g01220				At3g58660				At4g12110				AT3G60600
At1g20380				At3g52890				At3g51780				At4g38680				AT3G60530
At5g20170				At2g46900				At1g20910				At3g18130				AT1G43130
At3g12670				At5g58930				At5g05470				At1g24120				AT1G71990
At3g48150				At4g24800				At4g37090				At5g60920				AT1G14570
At5g27540				At1g63770				At5g28740				At4g26300				AT4G33670
At3g57290				At3g18860				At1g73240				At5g61170				AT2G19810
At5g51280				At1g02960				At2g20280				At2g42710				AT1G76010
At3g01610				At2g20330				At1g71850				At1g80560				AT4G00560
At1g30240				At3g45100				At4g02230				At1g53800				AT4G14385
At5g17410				At1g70310				At3g22480				At1g34020				AT5G10540
At5g63630				At5g19660				At5g41190				At5g49460				AT2G06010
At1g06950				At4g25500				At3g07750				At4g01310				AT1G59900
At5g61460				At5g03770				At3g18380				At2g47940				AT4G10925
At5g06160				At2g43970				At5g18040				At1g55490				AT3G24120
At3g12200				At1g78150				At2g39795				At3g48730				AT4G00231
At5g62410				At3g06440				At4g32050				At5g16130				AT4G23660
At5g18620				At5g57020				At4g21140				At2g07050				AT3G19520
At5g16750				At4g20280				At2g31060				At5g10010				AT2G25910
At2g39910				At1g70620				At5g52470				At4g17190				AT5G54680
At2g45730				At5g43810				At3g53970				At4g22910				AT1G74920
At4g29510				At1g17680				At5g14520				At3g53430				AT3G59380
At2g39090				At1g77480				At1g02090				At2g25840				AT2G35320
At2g40700				At3g48680				At5g11010				At3g28460				AT5G26880
At3g60740				At3g62290				At1g30240				At5g25100				AT5G16050
At5g08450				At3g21350				At5g60590				At1g66430				AT1G63110
At5g42480				At3g44330				At1g64600				At1g74850				AT1G15930
At1g47900				At2g26470				At5g03970				At5g63310				AT1G34110
At1g49540				At2g26060				At3g09350				At4g39960				AT1G72820
At3g18160				At3g62980				At1g30070				At3g49560				AT2G13840
At3g15120				At1g72820				At4g11160				At2g21300				AT5G05640
At4g36180				At5g13300				At3g03060				At3g11630				AT2G21950
At3g54280				At1g07970				At3g54970				At4g31460				AT5G54640
At5g01310				At3g54350				At5g51120				At5g14790				AT5G23140
At5g42920				At2g31810				At4g10750				At1g24764				AT3G18520
At4g02680				At3g18215				At1g02870				At2g29980				AT1G49170
At2g28600				At5g22700				At2g22100				At3g49680				AT3G10850
At1g73720				At3g10030				At1g22970				At1g68560				AT1G20540
At1g67690				At4g27130				At2g18780				At5g27740				AT1G08970
At2g03070				At3g57300				At3g23620				At5g66920				AT2G17020
At1g14850				At4g32551				At3g59630				At5g64290				AT1G29260
At5g20930				At4g25970				At3g15150				At4g00100				AT5G19950
At1g63660				At3g19100				At4g10620				At2g14530				AT5G64610
At1g64880				At5g48990				At5g22650				At4g30610				AT2G04540
At1g50380				At5g09770				At1g33390				At1g65010				AT3G47610
At4g10620				At2g36720				At2g47970				At1g62390				AT4G34670
At5g13960				At1g53460				At5g60990				At5g18960				AT4G39560
At4g31200				At1g13380				At1g51450				At4g10480				AT1G73380
At3g57940				At3g60300				At5g23300				At2g05920				AT3G12760
At3g06930				At3g57170				At1g09320				At1g27460				AT5G55940
At5g65460				At1g12520				At5g66540				At4g32330				AT1G04950
At5g38720				At5g58090				At5g27660				At2g01070				AT5G49990
At2g03150				At1g04950				At2g25355				At5g58560				AT2G26240

## Sheet: Suppl file 3
Supplementary file 3. Co-expression analysis of randomly selected spliceosome and /or stress granule proteins mined using ATTED database (http://atted.jp/top_search.shtml#GeneTable)
Locus represent the top 300 co-expressed proteins with the protein of interest and drRBP are the proteins from the co-expressed set that are present in our drRBP (Marondedze et al. 2019). The proteins in yellow are the query and proteins in light grey are not part of either the spliceosome or stress granule components
Locus (rhamnose biosynthesis: stress induced)	drRBP	Description		Locus (RNA-binding 45B)	drRBP	Description		Locus (Ras-GAP SH3 domain-binding protein)	drRBP	Description
At1g09780	At1g09780	2,3-biphosphoglycerate mutase 1	4hr SG	At1g11650	AT1G11650	RNA-binding 45B	SG down	At1g04510	At1g04510	MOS4-associated complex 3A	1 and 4hr SP
At1g78570	At1g78570	Rhamnose biosynthesis 1	1 and 4hr SG	At2g42520	At2g42520	Glutathione S-transferase PHI 2	SG 4hr	At5g43960	At5g43960	Ras-GAP SH3 domain-binding protein	down
At4g34050	At4g34050	Caffeoyl coenzyme A	1 and 4hr SG	At1g49600	At1g49600	RNA-binding protein 47A	SG down	At1g49600	At1g49600	RNA-binding protein 47A	SG down
At3g17390	At3g17390	S-adenosylmethionine synthetase	1hr SG	At4g27000	At4g27000	RNA-binding 45C	SG down	At1g13020	At1g13020	Eukaryotic (Euk.) initiation factor 4B2	SG down
At3g09440	At3g09440	Heat shock protein 70	4hr SG	At2g37340	At2g37340	Arg/Ser-rich zinc knuckle-containing protein 33	SP down	At1g04170	At1g04170	Euk. translation initiation factor 2 gamma	SG up
At1g13020	At1g13020	Eukaryotic (Euk.) initiation factor 4B2	SG down	At3g04610	At3g04610	RNA-binding KH domain-containing protein	SP down	At2g40290	At2g40290	Euk. translation initiation factor2 subunit 1	SG up
At1g09210	AT1G09210			At3g49430	At3g49430	SER/ARG-rich protein 34A	SP down	At1g24510	At1g24510	TCP-1/cpn60 chaperonin	SG up
At1g13440	AT1G13440			At4g00830	At4g00830	RNA-binding (RRM/RBD/RNP motifs) protein	SP down	At5g20890	At5g20890	TCP-1/cpn60 chaperonin	SG up
At1g18070	AT1G18070			At1g02500	AT1G02500			At2g42520	At2g42520	Glutathione S-transferase PHI 2	SP 4hr
At1g20950	AT1G20950			At1g04810	AT1G04810			At5g61030	At5g61030	Glycine-rich RNA-binding protein 3	SP down
At1g22410	AT1G22410			At1g09620	AT1G09620			At4g17520	At4g17520	Hyaluronan / mRNA binding	SP down
At1g41830	AT1G41830			At1g11910	AT1G11910			At3g15010	At3g15010	RNA-binding (RRM/RBD/RNP motifs) protein	SP down
At1g51980	AT1G51980			At1g13190	AT1G13190			At5g02530	At5g02530	RNA-binding (RRM/RBD/RNP motifs) protein	SP down
At1g70770	AT1G70770			At1g15690	AT1G15690			At5g04280	At5g04280	RNA-binding glycine-rich protein B3	SP down
At1g78900	AT1G78900			At1g15750	AT1G15750			At3g49430	At3g49430	SER/ARG-rich protein 34A	SP down
At2g05710	AT2G05710			At1g20620	AT1G20620			At5g04430	At5g04430	Binding to TOMV RNA 1L	SP up
At2g20760	AT2G20760			At1g26110	AT1G26110			At2g23350	At2g23350	Poly(A) binding protein 4	SP,SG down
At2g21160	AT2G21160			At1g27090	AT1G27090			At1g49760	At1g49760	Poly(A) binding protein 8	SP,SG down
At2g24200	AT2G24200			At1g32790	AT1G32790			At1g07140	AT1G07140
At2g30110	AT2G30110			At1g33980	AT1G33980			At1g09620	AT1G09620
At2g44060	AT2G44060			At1g51980	AT1G51980			At1g10270	AT1G10270
At2g44350	AT2G44350			At1g55150	AT1G55150			At1g13730	AT1G13730
At2g45290	AT2G45290			At1g55850	AT1G55850			At1g15440	AT1G15440
At3g04120	AT3G04120			At2g16950	AT2G16950			At1g15810	AT1G15810
At3g08580	AT3G08580			At2g17510	AT2G17510			At1g18070	AT1G18070
At3g13930	AT3G13930			At2g17870	AT2G17870			At1g29900	AT1G29900
At3g44110	AT3G44110			At2g21390	AT2G21390			At1g42440	AT1G42440
At3g51160	AT3G51160			At2g24200	AT2G24200			At1g50920	AT1G50920
At4g04210	AT4G04210			At2g33410	AT2G33410			At1g69250	AT1G69250
At4g29130	AT4G29130			At3g11830	AT3G11830			At2g15690	AT2G15690
At4g29680	AT4G29680			At3g22960	AT3G22960			At2g33410	AT2G33410
At4g31340	AT4G31340			At4g00660	AT4G00660			At2g46520	AT2G46520
At4g39730	AT4G39730			At4g29840	AT4G29840			At2g47990	AT2G47990
At5g03300	AT5G03300			At4g31180	AT4G31180			At3g07110	AT3G07110
At5g03630	AT5G03630			At4g35830	AT4G35830			At3g09630	AT3G09630
At5g13110	AT5G13110			At4g38600	AT4G38600			At3g13160	AT3G13160
At5g37510	AT5G37510			At4g38630	AT4G38630			At3g20050	AT3G20050
At5g42740	AT5G42740			At5g04590	AT5G04590			At3g20330	AT3G20330
At5g55070	AT5G55070			At5g08530	AT5G08530			At3g21540	AT3G21540
At5g56630	AT5G56630			At5g20990	AT5G20990			At3g27740	AT3G27740
At1g06000				At5g23540	AT5G23540			At3g46740	AT3G46740
At5g08640				At5g43940	AT5G43940			At3g56070	AT3G56070
At3g51240				At5g54430	AT5G54430			At3g56090	AT3G56090
At5g13930				At5g55530	AT5G55530			At3g58560	AT3G58560
At2g36880				At5g62190	AT5G62190			At4g04940	AT4G04940
At5g05270				At5g65720	AT5G65720			At4g20740	AT4G20740
At5g02270				At3g06720				At4g20980	AT4G20980
At1g06550				At1g75660				At4g25730	AT4G25730
At3g23810				At5g50320				At4g26780	AT4G26780
At2g37040				At5g64270				At4g28440	AT4G28440
At3g55120				At2g47970				At4g29840	AT4G29840
At3g21560				At1g27650				At4g36020	AT4G36020
At5g66760				At2g44530				At5g19690	AT5G19690
At1g65060				At2g18960				At5g23250	AT5G23250
At1g48850				At3g13460				At5g40770	AT5G40770
At5g44110				At2g25970				At5g43010	AT5G43010
At1g23190				At5g19180				At5g66680	AT5G66680
At3g03250				At5g11770				At3g61240
At5g62210				At5g49830				At5g47210
At5g48880				At1g79090				At4g38710
At5g15490				At1g47530				At1g48920
At5g17010				At5g57870				At4g05410
At1g53310				At3g13670				At5g19820
At4g36640				At3g56860				At4g01560
At3g14790				At2g37410				At5g14040
At1g55210				At1g70570				At3g07630
At1g53500				At4g38640				At3g03960
At4g26940				At2g45620				At1g80530
At1g36160				At3g59990				At1g56110
At3g14720				At3g61600				At3g51800
At2g30490				At3g46510				At1g55900
At4g25640				At1g33680				At1g26460
At2g20370				At3g13920				At1g54270
At3g57630				At5g42080				At3g58510
At1g07890				At2g43160				At4g25630
At3g52470				At3g09840				At1g31660
At3g24170				At5g49980				At4g20440
At1g04120				At3g59020				At3g18190
At1g67360				At2g38560				At2g31660
At3g52930				At5g52040				At3g15000
At1g79550				At1g64040				At3g56150
At4g01660				At2g23070				At5g58230
At1g28680				At4g05420				At1g71850
At1g65840				At2g01270				At1g53645
At5g15470				At1g04140				At1g16190
At5g53760				At4g14160				At5g26360
At3g27570				At3g20800				At3g18130
At1g17745				At5g58290				At5g60990
At3g29360				At3g18780				At2g33210
At3g15350				At3g54540				At2g24050
At3g08590				At4g24690				At3g58660
At5g38530				At4g16143				At2g28380
At2g23910				At5g16505				At1g51510
At5g17050				At3g42050				At3g49080
At3g53260				At3g06200				At1g73240
At5g49810				At1g72710				At5g63120
At2g34630				At5g60750				At4g37910
At2g34660				At4g23100				At2g42710
At2g47470				At2g33150				At4g16143
At4g00570				At1g79750				At5g41190
At4g08390				At5g19820				At5g05470
At4g23630				At1g48620				At1g14710
At5g59480				At4g24220				At3g05060
At1g10370				At5g63860				At5g57870
At3g23300				At5g56140				At2g27840
At1g60890				At2g39940				At4g25320
At5g15740				At5g14780				At3g11250
At4g00900				At1g16210				At2g17250
At5g07990				At3g48990				At1g55500
At2g26770				At3g03380				At5g06680
At5g54160				At3g04590				At4g32390
At4g01070				At4g38250				At5g11240
At2g25530				At3g01340				At4g02930
At1g05170				At5g24690				At5g04940
At2g36530				At4g24520				At2g11890
At3g19450				At1g27510				At3g02530
At1g27760				At3g14230				At5g02870
At3g15090				At4g25500				At5g49220
At4g15480				At4g36760				At5g53140
At5g61240				At5g56290				At3g02650
At5g61790				At2g16940				At3g55010
At3g52370				At2g21950				At3g06720
At5g56350				At4g14900				At3g51320
At5g17220				At1g27000				At1g48630
At5g62070				At5g58950				At1g56070
At1g64440				At5g58090				At3g57490
At3g06350				At4g31430				At4g36680
At5g24850				At1g14650				At2g18510
At1g54270				At3g24200				At5g44370
At3g57010				At5g42950				At3g10530
At5g55610				At3g14660				At5g23300
At4g35260				At4g02590				At1g16280
At3g22840				At1g12520				At1g07705
At2g22250				At4g34110				At3g13920
At5g56030				At3g07100				At4g34740
At1g45688				At4g03020				At3g23620
At4g22580				At3g63260				At4g09980
At3g09810				At3g08850				At2g35040
At1g51680				At5g13780				At5g61020
At3g21190				At2g32600				At3g10690
At5g20070				At5g12120				At3g49240
At1g12000				At4g01100				At5g66770
At4g38620				At1g76010				At5g19920
At2g27820				At4g26000				At3g57150
At4g11380				At1g13640				At4g13850
At5g09870				At1g20960				At1g80270
At3g29200				At5g19330				At1g07360
At3g17240				At2g20330				At2g18900
At2g46420				At3g45770				At2g36070
At5g52060				At1g10390				At1g31817
At2g47800				At2g42280				At1g27390
At2g04350				At3g48560				At3g09090
At5g14040				At5g61060				At1g06730
At5g63940				At1g53910				At4g31790
At5g24760				At5g08550				At5g60790
At5g42860				At1g78150				At3g20240
At1g11840				At4g35230				At5g60960
At1g60780				At3g27390				At1g77610
At3g54960				At4g33510				At5g61770
At5g13420				At3g01540				At1g08960
At4g36360				At4g31080				At4g31580
At2g47460				At3g14100				At3g04840
At5g11230				At1g05890				At1g18080
At4g39210				At1g77180				At1g20370
At3g47520				At5g60410				At2g24590
At1g10670				At4g19210				At5g51980
At4g28480				At3g06960				At1g26850
At3g02360				At4g32910				At3g49660
At5g11560				At2g19480				At2g45440
At3g55410				At4g39520				At5g06550
At5g22060				At3g17410				At5g65630
At2g41220				At2g01190				At4g31700
At5g10730				At1g03040				At3g55510
At5g40390				At1g50200				At3g07050
At4g31920				At4g38440				At1g24310
At5g10840				At1g80040				At2g19640
At3g06650				At4g11260				At1g63810
At5g14760				At1g59900				At5g62440
At5g34940				At5g54540				At5g14050
At2g35860				At3g02090				At3g04770
At1g12370				At3g56150				At5g41670
At2g20420				At3g04740				At3g22300
At5g35180				At3g06190				At5g22650
At1g76550				At1g58110				At5g14250
At3g27240				At5g50960				At3g03060
At1g21660				At3g19630				At1g60850
At1g63000				At1g14570				At2g20690
At5g39990				At4g34100				At3g18600
At2g40890				At1g80000				At4g38130
At3g16060				At4g14430				At4g01220
At3g27380				At1g08680				At2g01970
At2g31390				At5g10860				At3g06200
At5g55400				At2g26060				At1g01910
At3g07090				At5g28840				At1g61730
At2g16430				At3g53460				At3g59670
At5g52560				At5g05520				At3g22660
At2g16460				At5g59950				At3g20000
At5g67500				At3g02600				At1g80410
At1g21750				At5g18110				At3g56990
At4g16660				At1g55680				At3g56430
At1g71070				At4g23640				At1g34130
At4g02940				At4g36690				At2g38280
At3g59760				At2g31810				At4g39280
At1g05520				At5g07360				At5g02050
At4g17260				At2g47960				At1g75560
At2g44670				At3g11540				At3g10050
At2g03220				At1g21680				At3g63130
At3g25230				At4g10610				At2g31060
At1g30530				At5g51340				At2g17670
At3g59140				At1g05270				At1g61870
At1g11790				At4g16100				At2g39020
At3g05420				At4g14300				At2g21790
At2g38360				At5g16220				At5g57280
At1g26850				At3g01850				At3g06530
At4g04610				At5g42820				At4g10480
At4g21990				At5g13030				At3g06930
At3g10370				At2g26140				At1g18850
At4g05020				At3g09880				At4g32520
At3g02090				At5g20520				At1g79650
At3g07390				At5g65960				At1g30580
At1g14830				At3g06810				At5g26710
At3g02350				At3g10030				At5g28740
At5g53120				At4g08460				At3g15460
At3g06410				At3g22440				At5g15810
At4g22130				At5g13020				At1g48570
At5g26780				At2g44100				At1g26520
At5g35160				At2g20230				At1g68990
At5g09590				At4g15900				At1g19520
At5g03760				At3g08650				At5g20160
At1g35720				At3g62980				At1g53240
At4g13940				At3g48690				At3g56110
At5g03160				At2g47420				At5g35430
At3g24090				At3g62130				At5g14520
At1g68470				At1g76920				At1g60770
At3g24840				At3g17970				At4g11120
At5g17770				At4g01320				At4g29510
At5g35700				At5g01020				At1g34020
At4g38510				At1g01820				At5g45420
At3g15980				At1g02100				At4g08960
At1g55690				At5g23450				At4g34200
At2g32990				At1g05380				At2g38770
At3g15020				At3g20770				At4g10450
At2g26140				At1g11930				At2g25620
At5g15910				At4g00450				At5g09840
At2g41770				At5g01010				At5g23070
At2g34250				At1g76990				At5g39740
At1g75990				At1g23780				At1g20200
At4g24190				At5g25350				At2g17265
At5g14790				At3g18035				At5g19320
At3g01040				At4g21790				At5g16040
At2g32920				At5g44090				At1g66070
At2g38740				At1g22620				At3g47520
At1g56340				At1g01910				At3g25890
At3g05050				At4g02510				At5g59850
At1g30630				At3g13340				At3g10650
At3g13650				At5g19400				At2g47610
At4g14690				At3g18230				At1g20220
At5g24810				At1g59610				At3g08640
At1g63010				At4g18710				At5g02500
At5g16300				At3g63270				At5g58470
At1g29150				At2g36460				At1g32860
At4g34200				At3g53500				At1g55890
At5g39320				At3g53110				At3g57660
At1g08250				At1g13320				At1g02090
At3g62600				At5g64300				At2g34970
At4g30470				At5g18390				At4g26600
At5g65630				At3g06480				At1g16870
At5g20360				At1g76490				At3g07430
At5g20080				At5g51300				At5g09810
At5g61780				At5g07290				At4g30890
At5g67470				At1g09430				At5g39990
At2g36290				At3g50690				At4g28450
At5g08300				At5g57360				At5g27620
At5g66120				At5g09330				At2g43130
At5g67160				At4g34460				At3g07300
At4g24960				At5g57655				At2g34357
At3g06035				At1g01090				At2g17630
At1g23330				At3g02200				At1g03530
At3g09820				At3g14010				At3g52140
At5g58380				At1g23860				At5g61170
At4g10040				At3g07300				At3g01380
At5g45280				At5g64200				At5g20980
At3g15650				At5g52470				At4g25550
At1g30510				At2g03820				At4g14300
At3g13110				At2g01320				At3g11710
At5g14640				At3g48170				At3g57560
At4g11150				At3g27320				At5g35910
At3g47960				At5g21160				At4g01100
At2g27360				At3g07630				At1g36310
At5g18520				At4g38520				At5g39840
At4g24330				At4g26720				At5g53480
At5g51050				At3g11960				At4g38100
At1g43690				At2g18750				At4g18040
At3g13870				At3g02420				At5g54910
At4g34710				At1g02840				At2g37990
At4g12650				At4g16250				At3g57940
At3g09560				At1g07530				At4g30840
At3g17420				At1g51720				At5g22790
At3g21240				At1g78920				At1g63660
At2g20630				At3g60190				At3g48250
At2g25620				At5g10450				At3g23940

## Sheet: Suppl file 4
Supplementary file 4. Domain diversity among spliceosome and stress granule proteins performed using prosite (http://prosite.expasy.org)
Locus	Description	Accession	Domain	Accession	Domain	Accession	Domain	Accession	Domain	Accession	Domain	Accession	Domain
AT4G38780	Pre-mRNA-processing-splicing factor	PS50249	|MPN
AT3G49601	mRNA splicing factor containing protein	PF08312	cwf21
AT3G58570	P-loop nucleoside triphosphate hydrolase	PF00270	DEAD	PF00271	Helicase_C	PS51194	HELICASE_CTER	PS51192	HELICASE_ATP_BIND_1	PS51195	Q_MOTIF
AT1G30230	Eukaryotic initiation factor 1B BETA 1	PS00824	EF1BD_1
AT1G13020	Eukaryotic initiation factor 4B2	PF06273	eIF-4B
AT1G04170	Eukaryotic translation initiation factor 2 gamma	SSF50465	eIF2_C	PF09173	Elong_init_C	SSF50447	Translat_factor	PF00009	GTP_EFTU	PF03144	GTP_EFTU_D2	PR00315	ELONGATNFCT
AT1G62380	1-aminocyclopropane-1-carboxylic oxidase2	PS51471	FE2OG_OXY
AT4G02520	RNA helicase 37	PS50404	GST_NTER	PS50405	GST_CTER
AT1G02920	Glutathione S-transferase 7	PS50404	GST_NTER	PS50405	GST_CTER
AT1G02930	Glutathione S-transferase 6	PS50404	GST_NTER	PS50405	GST_CTER
AT1G09640	Translation elongation factor EF1B	PS50404	GST_NTER	PS50405	GST_CTER	PS50040	EF1G_C
AT4G16830	Hyaluronan / mRNA binding	PF04774	HABP4_PAI-RBP1	PF09598	Stm1_N
AT4G17520	Hyaluronan / mRNA binding	PF04774	HABP4_PAI-RBP1	PF09598	Stm1_N
AT5G61140	U5 small nuclear ribonucleoprotein helicase	PS51192	HELICASE_ATP_BIND_1	PS51194	HELICASE_CTER	PS00690	DEAH_ATP_HELICASE
AT3G09440	Heat shock protein 70	PS00297	HSP70_1	PS00329	HSP70_2	PS01036	HSP70_3
AT1G09770	cell division cycle 5	PS51294	HTH_MYB
AT1G14170	RNA-binding KH domain-containing protein	PS50084	KH_TYPE_1	SM00322	KH
AT3G04610	RNA-binding KH domain-containing protein	PS50084	KH_TYPE_1	SM00322	KH
AT5G04430	Binding to TOMV RNA 1L	PS50084	KH_TYPE_1
AT2G23930	Probable small nuclear ribonucleoprotein G	PF01423	LSM	SSF50182	Sm-like ribonucleoproteins	PTHR10553:SF2	SMALL NUCLEAR RIBONUCLEOPROTEIN G (SNRNP-G)
AT1G80930	MIF4G domain-containing protein	PS51366	MI
AT2G13540	ABA HYPERSENSITIVE 1	SM00543	MIF4G	SSF48371	ARM-type_fold
AT5G43960	Ras-GAP SH3 domain-binding protein	PS50177	NTF2_DOMAIN	PS50102	RRM
AT1G27310	Nuclear transport factor 2A	PS50177	NTF2_DOMAIN
AT2G42520	Glutathione S-transferase PHI 2	PS51195	Q_MOTIF	PS51192	HELICASE_ATP_BIND_1	PS51194	HELICASE_CTER
AT1G74230	glycine-rich RNA-binding protein 5	PS50102	RRM	PF00076	RRM_1	PTHR10432:SF31	RRM_Gly_rich	PR01228	EGGSHELL	G3DSA:3.30.70.330	a_b_plait_nuc_bd
AT5G54900	RNA-binding protein 45A	PS50102	RRM	PF00076	RRM_1	G3DSA:3.30.70.330	a_b_plait_nuc_bd
AT1G49600	RNA-binding protein 47A	PS50102	RRM	PF00076	RRM_1	SSF54928	RNA-binding domain, RBD
AT3G19130	RNA-binding protein 47B	PS50102	RRM	PF00076	RRM_1	G3DSA:3.30.70.330	a_b_plait_nuc_bd
AT1G03457	RNA-binding (RRM/RBD/RNP motifs) protein	PS50102	RRM	PF00076	RRM_1	SSF54928	RNA-binding domain, RBD	PR00961	HUDSXLRNA	PTHR10432:SF35	BRUNO-LIKE RNA BINDING PROTEIN
AT4G00830	RNA-binding (RRM/RBD/RNP motifs) protein	PS50102	RRM	PF00076	RRM_1	G3DSA:3.30.70.330	a_b_plait_nuc_bd
AT5G02530	RNA-binding (RRM/RBD/RNP motifs) protein	PS50102	RRM	PF00076	RRM_1	G3DSA:3.30.70.330	a_b_plait_nuc_bd
AT1G49760	Poly(A) binding protein 8	PS50102	RRM	PF00076	RRM_1	SM00517	PolyA	PF00658	PABP	PS51309	PABC	G3DSA:3.30.70.330	a_b_plait_nuc_bd
AT2G23350	Poly(A) binding protein 4	PS50102	RRM	PF00076	RRM_1	SM00517	PolyA	PF00658	PABP	PS51309	PABC	G3DSA:3.30.70.330	a_b_plait_nuc_bd
AT3G49430	SER/ARG-rich protein 34A	PS50102	RRM	PF00076	RRM_1	G3DSA:3.30.70.330	a_b_plait_nuc_bd
AT3G15010	RNA-binding (RRM/RBD/RNP motifs) protein	PS50102	RRM	PF00076	RRM_1	G3DSA:3.30.70.330	a_b_plait_nuc_bd
AT5G61030	Glycine-rich RNA-binding protein 3	PS50102	RRM	PF00076	RRM_1	PTHR10432:SF31	RRM_Gly_rich	G3DSA:3.30.70.330	a_b_plait_nuc_bd
AT5G04280	RNA-binding glycine-rich protein B3	PS50102	RRM	PF00076	RRM_1	SSF54928	RRM_Gly_rich	PS50158	ZF_CCHC	G3DSA:3.30.70.330	a_b_plait_nuc_bd
AT2G37340	Arg/Ser-rich zinc knuckle-containing protein 33	PS50102	RRM	PF00076	RRM_1	PS50158	ZF_CCHC	G3DSA:3.30.70.330	a_b_plait_nuc_bd
AT1G60650	RNA-Binding glycine-rich protein B1	PS50102	RRM	PF00076	RRM_1	PS50158	ZF_CCHC	G3DSA:3.30.70.330	a_b_plait_nuc_bd
AT3G55460	SC35-like splicing factor 30	PS50102	RRM	PF00076	RRM_1	G3DSA:3.30.70.330	a_b_plait_nuc_bd
AT3G07810	RNA-binding (RRM/RBD/RNP motifs) protein	PS50102	RRM
AT3G13570	SC35-like splicing factor 30A	PS50102	RRM
AT3G19130	RNA-binding protein 47B	PS50103	RRM
AT4G27000	RNA-binding 45C	PS50102	RRM
AT4G35785	RNA-binding (RRM/RBD/RNP motifs) Xc	PS50102	RRM
AT5G44200	CAP-binding protein 20	PS50102	RRM
AT1G09140	Serine/Arginine protein 30	PS50102	RRM
AT1G11650	RNA-binding 45B	PS50102	RRM
AT1G55310	SC35-like splicing factor 33	PS50102	RRM
AT1G71770	Poly(A) binding protein 5	PS50102	RRM	PS51309	PABC
AT2G40290	Eukaryotic translation initiation factor2 subunit 1	PF00575	S1	PF07541	EIF_2_alpha	G3DSA:2.40.50.140	OB_NA_bd_sub
AT3G26560	ATP-dependent RNA helicase, putative	PS50126	S1	PS51192	HELICASE_ATP_BIND_1	PS51194	HELICASE_CTER	PS00690	DEAH_ATP_HELICASE
AT4G34050	Caffeoyl coenzyme A	PS51682	SAM_OMT_I
AT5G20890	TCP-1/cpn60 chaperonin	PS00750	TCP1_1
AT1G24510	TCP-1/cpn60 chaperonin	PS00750	TCP1_1	PS00751	TCP1_2	PS00995	TCP1_3
AT1G45145	Thioredoxin H-type 5	PS00194	THIOREDOXIN_1	PS51352	THIOREDOXIN_2
AT1G04510	MOS4-associated complex 3A	PS51698	U_BOX	PS50082	WD_REPEATS_2
AT2G33340	MOS4-associated complex 3B	PS50294	WD_REPEATS_REGION	SSF50978	WD40_like	G3DSA:2.130.10.10	WD40/YVTN_repeat-like	PF08606	Prp19	G3DSA:3.30.40.10	Znf_RING/FYVE/PHD
AT2G27100	C2H2 zinc-finger protein SERRATE (SE)	PS00028	ZINC_FINGER_C2H2_1

## Sheet: Suppl file 5
Supplementary Table 1: Inparalog and Orthologs clusters for Arabidopsis thaliana and another organism (http://inparanoid.sbc.su.se/)
UNIPROT Accession	Entry name	TAIR accession	Protein names	1H FC	1H Adj P-value	4H FC	4H Adj P-value	B.distachyon	Score	G. max	Score	H. vulgare	Score	O. sativa	Score	S. lycopersicum	Score	S. bicolor	Score	V. vinifera	Score	C. elegans	Score	H. sapiens	Score	M. musculus	Score	D. melanogaster	Score	S. cerevisae	Score
Q9SIZ2	IF2AH_ARATH	AT2G40290	Eukaryotic translation initiation factor 2 subunit alpha homolog			0.75	0.02	I1GQW1	1	I1LMU3	1	F2DX84	1	Q10MT2	1	K4BJ06	1	C5WNG8	1	F6HC61	1	Q9BKU3	1	P05198	1	Q6ZWX6	1	P41374	1	P20459	1
O64490	O64490_ARATH	AT1G04170	Eukaryotic translation initiation factor 2 gamma			3.58474	0.00163065	I1IGR7	1	C6TAN4	1	F2CW97	1	Q2QME5	1	K4AWS0	1	C5XBM7	1	A5AKA8	1	Q95XR0	1	P41091	1	Q9Z0N1	1			P32481	1
O22785	PR19B_ARATH	AT2G33340	MOS4-associated complex 3B	0.811716	0.040496			I1I4J3	0.5898	I1NEN5	1	M0WTF4	0.0978	Q9AV81	1			C5WZD1	1	D7SZN5	1	Q10051	1	Q9UMS4	1	Q99KP6	1	Q7KLW9	1	P32523	1
Q940P8	TCPB_ARATH	AT5G20890	T-complex protein 1 subunit beta	1.79	0.007			I1HGE3	1	I1LRE4	1	F2DRC5	1	Q6AV23	1	K4DA57	1	C5XFR5	1	F6H0C8	1	P47207	1	P78371	1	P80314	1	Q9W392	1	P39076	1
O04450	TCPE_ARATH	AT1G24510	T-complex protein 1 subunit epsilon	1.63	0.003			I1I6B5	1	I1LNE6	1	M0XNM8	1			K4BYC0	1	C5X7Z0	1	F6GVJ8	1	P47209	1	P48643	1	P80316	1	Q7KKI0	1	P40413	1
Q9FPJ8	RB45A_ARATH	AT5G54900	RNA-binding protein 45A	-2.21068	0.0295015							F2DED2	1	Q10HZ8	1															Q00539	1
Q8GUP3	Q8GUP3_ARATH	AT4G31880	Tudor/PWWP/MBT super protein	2.32	0.012			I1HU16	0.113	K7KTE8	1	M0WRH9	1	Q0JBZ3	1	K4C7K0	1	C5XXC4	1	D7SUX3	1	G5EC05	1							Q04264	1
Q9C909	RBG5_ARATH	AT1G74230	glycine-rich RNA-binding protein 5	-2.56	0.004			I1GSL7	1	C6TJN7	1	M0X3N7	1	Q2QQ97	1			C5YNX7	1			O45712	1	Q14011	1					Q08920	1
O23523	RGGA_ARATH	AT4G16830	Hyaluronan / mRNA binding	-1.75405	0.0376901	-2.40972	0.0204707	I1HR25	1	C6TH20	1			Q6L561	1	K4AYW0	1	C5YWY3	0.3384	D7TGB6	1							D2A6L8	0.1603
Q9FXA2	PABP8_ARATH	AT1G49760	Poly(A) binding protein 8	-1.38968	0.0394848			I1IIT0	1	I1JE12	1	M0YIM1	1	Q6YYV1	1	K4DGU3	1	C5YBU9	1	A5B5N0	1	Q9U302	1	P11940	1	P29341	1	P21187	1
Q9SIU2	NCBP1_ARATH	AT2G13540	ABA HYPERSENSITIVE 1	0.740918	0.0056874	1.7996	0.0417774	I1H5J0	1	I1MLB1	1	M0YQX5	1	Q10LJ0	1	K4CX85	1	C5X0L6	1	D7T129	1	O01763	1	Q09161	1	Q3UYV9	1	Q7K4N3	1
Q8RWN5	RZ1C_ARATH	AT5G04280	RNA-binding glycine-rich protein B3	-0.88337	0.0220733			I1GPK4	1	I1LEZ0	1	M0XEV2	1	Q7XI13	1	K4BHI6	1	C5XB79	1	F6HNC0	1			P38159	1	Q9WV02	1	Q8IMV6	1
O22703	RZ1B_ARATH	AT1G60650	RNA-Binding glycine-rich protein B1			0.639319	0.0262431																	Q96E39	0.9307	Q91VM5	0.9582	Q94901	1
Q8L719	THO4B_ARATH	AT5G02530	RNA-binding (RRM/RBD/RNP motifs) protein	-2.11223	0.0368172			I1IVC3	1			M0W0G3	1									O62183	0.2551	Q86V81	1	O08583	1	Q9V3E7	1
O23593	RGGB_ARATH	AT4G17520	Hyaluronan / mRNA binding			-1.16603	0.000416632					M0WMM0	0.4238	Q6I5H3	0.4888			C5YUG0	0.5677							Q9CY58	1	Q9V426	1
Q9FND0	Q9FND0_ARATH (UniProt)	AT5G43960	Ras-GAP SH3 domain-binding protein	-2	0.022	-0.98	0.03	I1I059	1	I1JP73	1			Q6ZG86	1	K4CWC0	1			D7SZP2	1			Q9UN86	1	P97379	1	Q9VFT4	1
F4JFN7	F4JFN7_ARATH	AT3G07810	RNA-binding (RRM/RBD/RNP motifs) protein	-2.32	0.032			I1IK00	1	I1M687	1	F2DHC7	0.076	Q2R0P4	1	K4CF07	1	C5XCH7	1	F6HHL2	1							Q9VVE5	1
O82221	RUXG_ARATH	AT2G23930	Probable small nuclear ribonucleoprotein G	-2.08587	0.0427128			I1IRS8	1	C6SVH9	1			Q75K32	1	K4D4U3	1	C5WWN1	1	D7TJ87	1			P62308	1	P62309	1	Q9VXE0	1
Q9XI71	Q9XI71_ARATH	AT1G14170	RNA-binding KH domain-containing protein			-1.27584	0.0530139																	P57721	1	Q61990	1
O22173	PABP4_ARATH	AT2G23350	Poly(A) binding protein 4	-1.3689	0.0428007																			Q13310	0.5834	Q62029	0.6182
Q9M2F9	RH52_ARATH	AT3G58570	P-loop nucleoside triphosphate hydrolase			-1.3871	0.0271187																			Q62095	0.8249
B3H6J5	B3H6J5_ARATH	AT3G49601	mRNA splicing factor containing protein	0.929613	0.0407822			I1J1K4	1	K7M6I8	1	M0X9Z1	1	Q7XPE2	1	K4CMG4	1	C5XYK8	1	F6H2X4	1	Q9U213	1			Q80WV7	1
Q8VYA5	RSZ33_ARATH	AT2G37340	Arg/Ser-rich zinc knuckle-containing protein 33	-0.647952	0.0439566			I1HMF7	1	I1JPG3	1	F2E7T0	1	Q0DL70	1			C5YZ00	1	F6HC22	1	Q10021	1	Q16629	1	Q8BL97	1
F4JHN3	F4JHN3_ARATH	AT4G00830	RNA-binding (RRM/RBD/RNP motifs) protein	-1.82227	0.00623567			I1I0H3	1	I1JS33	1	F2DIA6	1	Q53JL6	1	K4CY98	1	C5YM16	1	D7U819	1	Q9NLD1	1	O43390	1	Q8VHM5	1
Q9SR13	FLK_ARATH	AT3G04610	RNA-binding KH domain-containing protein			-1.85362	0.0396171	I1GQ73	1	I1NCB1	1	M0XYZ0	1	Q0DQ67	1	K4CUN7	1	C5WS62	1	D7TXC7	1			P57723	1	Q9JKN6	1
Q9LKA4	UBA2C_ARATH	AT3G15010	RNA-binding (RRM/RBD/RNP motifs) protein	-1.20468	0.00926888	-0.650031	0.0324716	I1HPD5	1	K7KWT9	1	M0VXR8	1	Q5ZDX8	1	K4B504	1			A5ADJ5	1
A2RVS6	SR34A_ARATH	AT3G49430	SER/ARG-rich protein 34A	-1.21395	0.0303873					I1JYJ0	1	M0VQD4	1			K4BI15	1			E0CVB9	1
Q9FNR1	RBG3_ARATH	AT5G61030	Glycine-rich RNA-binding protein 3	-1.02857	0.0419094			I1GSL7	1	C6TJN7	1	M0X3N7	1	Q2QQ97	1	K4BC34	1	C5XDU4	1	F6GSZ1	1
Q9SAD7	IF4B2_ARATH	AT1G13020	Eukaryotic initiation factor 4B2	-1.1881	0.0206954			I1IYW1	1	K7KQU4	1	M0VBK9	1	Q7XK13	0.4273	K4BY91	1	C5YAR4	0.3487	F6GVM2	1
Q0WW84	RB47B_ARATH	AT3G19130	RNA-binding protein 47B	-1.96001	0.0450771					I1KLY0	1					K4D0P0	1			F6HQD9	1
F4I3B3	RB47A_ARATH	AT1G49600	RNA-binding protein 47A	-2.19156	0.038068					I1JEW3	0.8378					K4B365	0.4717	C5XVL1	0.6347
Q8GZ26	BRN2L_ARATH	AT1G03457	RNA-binding (RRM/RBD/RNP motifs) protein	-1.76724	0.0341121
Q8L3X8	SRC30_ARATH	AT3G55460	SC35-like splicing factor 30			1.11467	0.020132
Q9LZ82	BTR1_ARATH	AT5G04430	Binding to TOMV RNA 1L			0.839928	0.00705134
http://inparanoid.sbc.su.se/cgi-bin/gene_search.cgi			2019-06-18
